# Supplementary material for: Metabolic Composition of Methanolic Extract of the Balkan Endemic Species Micromeria frivaldszkyana (Degen) Velen and Its Anti-Inflammatory Effect on Male Wistar Rats
Source: Int J Mol Sci. 2024 May 15;25(10):5396. doi: 10.3390/ijms25105396 (PMC11121417; doi:10.3390/ijms25105396)
Supplement: Supplementary file 1 [file ijms-25-05396-s001.zip]

Archive with 1 entries (1 files):
- ijms-2971453-supplementary.xlsx
