# Supplementary material for: Metabolic Composition of Methanolic Extract of the Balkan Endemic Species Micromeria frivaldszkyana (Degen) Velen and Its Anti-Inflammatory Effect on Male Wistar Rats
Source: Int J Mol Sci. 2024 May 15;25(10):5396. doi: 10.3390/ijms25105396 (PMC11121417; doi:10.3390/ijms25105396)
Supplement: Supplementary file 1 [file ijms-25-05396-s001.zip › ijms-2971453-supplementary.xlsx]

## Sheet: Sheet1
Table S1. Concentrations (mg/kg) of elements in analyzed Micromeria samples.
	SAMPLE			AVERAGE		STD	RSD
	1	2	3
Ca	285.91	280.86	284.26	283.677	13.2617	2.57504	0.907738
K	8749.98	8723.77	8729.95	8734.57	375.452	13.7013	0.156863
Mg	2069.2	2044.35	2169.23	2094.26	8739.51	66.1041	3.15644
Na	10.9	11.87	11.62	11.4633	0.507267	0.50362	4.39331
B	5.38	5.64	5.27	5.43	0.0722	0.19	3.49908
Al	29.32	28.44	27.76	28.5067	1.22347	0.782134	2.74369
Mn	18.01	16.98	17.68	17.5567	0.553267	0.525959	2.99578
Fe	69.02	68.23	64.07	67.1067	14.1441	2.65933	3.96284
Cu	2.49	2.58	2.52	2.53	0.0042	0.0458258	1.81129
Zn	536.17	535.19	532.58	534.647	6.88687	1.85565	0.34708
Sr	5.95	6.24	5.96	6.05	0.0542	0.164621	2.721
Ba	5.98	6.07	6.12	6.05667	0.0100667	0.070946	1.17137
